# Supplementary material for: A humoral diagnostic test outperforms cellular tests in a farm with a latent tuberculosis outbreak caused by a new Mycobacterium tuberculosis complex spoligotype that affected sheep but not goats
Source: Front Vet Sci. 2024 Jan 22;10:1310205. doi: 10.3389/fvets.2023.1310205 (PMC10839146; doi:10.3389/fvets.2023.1310205)
Supplement: Supplementary file 1 [file Data_Sheet_1.CSV]

Selección	Fecha	Especie	Record#	CROTAL	Sexo	Raza	FechaNacimiento	Edad	Grupo	IDR	OD1	ELISA1	OD2	ELISA2	ELISA12	PBS	Aviar	Bovina	Indice	IFNg	Cultivo	TBLES	InfeSite	Pulmon	Linfonodo	Viscera	Tuberculosis	PulmIsol	GmedIsol	GTbIsol	HP Pulm	Gmed	HP Gmed	GTb	HP GTb	GTq	HP GTq	Híg	HP Híg	GHp	HP GHp	Int	HP Int	Bz	HP Bz	Gmes	HP Gmes	GIC	HP GIC
Index	15/07/2021	Ovine	1	ES000000000000
RESTO	16/10/2021	Ovine	94	ES080004770170	Female	Churra	01/01/2014	94.8	EweRam	Neg	0.075	Neg	0.347	Neg	Neg
RESTO	17/10/2021	Ovine	95	ES080004770171	Female	Churra	01/01/2014	94.9	EweRam	Neg	0.156	Neg	1.946	+	+
RESTO	18/10/2021	Ovine	96	ES080004770174	Female	Churra	01/01/2014	94.9	EweRam	Neg	0.132	Neg	0.425	+	+
RESTO	19/10/2021	Ovine	97	ES080004770179	Female	Churra	01/01/2014	94.9	EweRam	Neg	0.088	Neg	0.258	Neg	Neg
MUESTREO	14/09/2021	Ovine	62	ES080004770181	Female	Churra	01/01/2014	93.8	EweRam	Neg	0.132	Neg	0.086	Neg	Neg						Neg	+	PLN	+	+		+		N	N	+	Neg	Neg	+	+	Neg
RESTO	20/10/2021	Ovine	98	ES080004770182	Female	Churra	01/01/2014	95	EweRam	Neg	0.072	Neg	1.04	+	+
RESTO	21/10/2021	Ovine	99	ES080004770183	Female	Churra	01/01/2014	95	EweRam	Neg	0.173	Neg	0.4	+	+
RESTO	22/10/2021	Ovine	100	ES080004770187	Female	Churra	01/01/2014	95	EweRam	Neg	0.12	Neg	0.967	+	+
RESTO	23/10/2021	Ovine	101	ES080004770190	Female	Churra	01/01/2014	95.1	EweRam	Neg	0.077	Neg	0.233	Neg	Neg
RESTO	24/10/2021	Ovine	102	ES080004770196	Female	Churra	01/01/2014	95.1	EweRam	Neg	0.116	Neg	0.144	Neg	Neg
RESTO	25/10/2021	Ovine	103	ES080004770198	Female	Churra	01/01/2014	95.1	EweRam	Neg	0.168	Neg	0.553	+	+
RESTO	26/10/2021	Ovine	104	ES080004775185	Female	Churra	01/01/2011	131.7	EweRam	Neg	0.06	Neg	0.077	Neg	Neg
RESTO	27/10/2021	Ovine	105	ES140000548825	Female	Navarrese	24/03/2015	80.3	EweRam	Neg	0.094	Neg	0.56	+	+
RESTO	28/10/2021	Ovine	106	ES140000548826	Female	Navarrese	24/03/2015	80.3	EweRam	Neg	0.058	Neg	0.195	Neg	Neg
ELIPOS	12/08/2021	Ovine	29	ES140000548827	Female	Navarrese	24/03/2015	77.8	EweRam	Neg	0.52	+			+	0.013	0.007	0.014	0.79939094	Neg	+	Neg	PLN	+	+		+		+		+	Neg	Neg	Neg	Neg	Neg
RESTO	29/10/2021	Ovine	107	ES140000548829	Female	Navarrese	24/03/2015	80.4	EweRam	Neg	0.091	Neg	0.113	Neg	Neg
RESTO	30/10/2021	Ovine	108	ES140000548830	Female	Navarrese	24/03/2015	80.4	EweRam	Neg	0.116	Neg	0.129	Neg	Neg
MUESTREO	13/09/2021	Ovine	61	ES140000548832	Female	Navarrese	24/03/2015	78.8	EweRam	Neg	0.097	Neg	0.132	Neg	Neg						+	Neg	NLN	Neg	+		+				Neg	Neg	+	Neg	+	Neg
RESTO	31/10/2021	Ovine	109	ES140000548833	Female	Navarrese	24/03/2015	80.4	EweRam	Neg	0.075	Neg	0.523	+	+
ELIPOS	20/07/2021	Ovine	6	ES140000548834	Female	Navarrese	24/03/2015	77	EweRam	Neg	0.594	+			+	0.018	0.011	0.111	11.41987057	DO alta	+	+	PLN	+	+	Neg	+		+		Neg	+	+	Neg	Neg	Neg			Neg		Neg
RESTO	01/11/2021	Ovine	110	ES140000548836	Female	Navarrese	24/03/2015	80.5	EweRam	Neg	0.319	Neg	0.515	+	+
RESTO	02/11/2021	Ovine	111	ES140000548838	Female	Navarrese	24/03/2015	80.5	EweRam	Neg	0.056	Neg	0.047	Neg	Neg
RESTO	03/11/2021	Ovine	112	ES140000548840	Female	Navarrese	24/03/2015	80.5	EweRam	Neg	0.177	Neg	1.357	+	+
RESTO	04/11/2021	Ovine	113	ES140000689513	Female	Navarrese	12/07/2010	137.8	EweRam	Neg	0.085	Neg	0.841	+	+
RESTO	05/11/2021	Ovine	114	ES140000689540	Female	Navarrese	15/02/2011	130.5	EweRam	Neg	0.283	Neg	0.081	Neg	Neg
RESTO	06/11/2021	Ovine	115	ES140000689561	Female	Navarrese	21/12/2010	132.4	EweRam	Neg	0.071	Neg	0.903	+	+
RESTO	07/11/2021	Ovine	116	ES140000847242	Female	Navarrese	26/12/2012	107.9	EweRam	Neg	0.064	Neg	0.226	Neg	Neg
RESTO	08/11/2021	Ovine	117	ES140000847246	Female	Navarrese	26/12/2012	108	EweRam	Neg	0.062	Neg	0.143	Neg	Neg
RESTO	09/11/2021	Ovine	118	ES140000847253	Female	Navarrese	26/12/2012	108	EweRam	Neg	0.119	Neg	0.255	Neg	Neg
RESTO	10/11/2021	Ovine	119	ES140000847258	Female	Navarrese	26/12/2012	108	EweRam	Neg	0.055	Neg	0.458	+	+
RESTO	11/11/2021	Ovine	120	ES140000847262	Female	Navarrese	26/12/2012	108.1	EweRam	Neg	0.07	Neg	0.101	Neg	Neg
RESTO	12/11/2021	Ovine	121	ES140000847264	Female	Navarrese	26/12/2012	108.1	EweRam	Neg	0.146	Neg	0.19	Neg	Neg
RESTO	13/11/2021	Ovine	122	ES140000847265	Female	Navarrese	26/12/2012	108.1	EweRam	Neg	0.247	Neg	3.074	+	+
RESTO	14/11/2021	Ovine	123	ES140000847269	Female	Navarrese	26/12/2012	108.2	EweRam	Neg	0.082	Neg	0.089	Neg	Neg
RESTO	15/11/2021	Ovine	124	ES140000861286	Female	Navarrese	03/04/2014	92.8	EweRam	Neg	0.126	Neg	0.119	Neg	Neg
MUESTREO	27/08/2021	Ovine	44	ES140000985654	Female	Navarrese	20/12/2018	32.7	EweRam	Neg	0.064	Neg	0.143	Neg	Neg						Neg	Neg	NNN	Neg	Neg		Neg				Neg	Neg	Neg	Neg	Neg	Neg
RESTO	16/11/2021	Ovine	125	ES140000985655	Female	Navarrese	20/12/2018	35.4	EweRam	Neg	0.075	Neg	0.093	Neg	Neg
RESTO	17/11/2021	Ovine	126	ES140000985659	Female	Navarrese	20/12/2018	35.4	EweRam	Neg	0.068	Neg	0.059	Neg	Neg
RESTO	18/11/2021	Ovine	127	ES140001043957	Female	Navarrese	20/02/2016	69.9	EweRam	Neg	0.074	Neg	0.154	Neg	Neg
RESTO	19/11/2021	Ovine	128	ES140001047855	Female	Navarrese	21/02/2016	69.9	EweRam	Neg	0.068	Neg	0.224	Neg	Neg
RESTO	20/11/2021	Ovine	129	ES140001047859	Female	Navarrese	21/02/2016	70	EweRam	Neg	0.073	Neg	0.166	Neg	Neg
RESTO	21/11/2021	Ovine	130	ES140001047861	Female	Navarrese	21/02/2016	70	EweRam	Neg	0.056	Neg	0.341	Neg	Neg
RESTO	22/11/2021	Ovine	131	ES140001047863	Female	Navarrese	21/02/2016	70	EweRam	Neg	0.093	Neg	1.856	+	+
RESTO	23/11/2021	Ovine	132	ES140001047871	Female	Navarrese	21/02/2016	70.1	EweRam	Neg	0.076	Neg	2.112	+	+
RESTO	24/11/2021	Ovine	133	ES140001047873	Female	Navarrese	21/02/2016	70.1	EweRam	Neg	0.903	+	0.341	Neg	+
RESTO	25/11/2021	Ovine	134	ES140001047876	Female	Navarrese	21/02/2016	70.1	EweRam	Neg	0.067	Neg	2.579	+	+
RESTO	26/11/2021	Ovine	135	ES140001047883	Female	Navarrese	21/02/2016	70.2	EweRam	Neg	0.056	Neg	1.772	+	+
RESTO	27/11/2021	Ovine	136	ES140001100094	Female	Navarrese	16/01/2017	59.2	EweRam	Neg	0.064	Neg	0.055	Neg	Neg
RESTO	28/11/2021	Ovine	137	ES140001168657	Female	Navarrese	01/02/2017	58.7	EweRam	Neg	0.108	Neg	0.069	Neg	Neg
RESTO	29/11/2021	Ovine	138	ES140001168659	Female	Navarrese	01/02/2017	58.7	EweRam	Neg	0.089	Neg	0.073	Neg	Neg
RESTO	30/11/2021	Ovine	139	ES140001229681	Female	Navarrese	05/06/2019	30.3	EweRam	Neg	0.089	Neg	0.08	Neg	Neg
RESTO	01/12/2021	Ovine	140	ES140001229682	Female	Navarrese	05/06/2019	30.3	EweRam	Neg	0.165	Neg	0.078	Neg	Neg
RESTO	02/12/2021	Ovine	141	ES140001231040	Female	Navarrese	15/09/2019	27	EweRam	Neg	0.077	Neg	0.132	Neg	Neg
RESTO	03/12/2021	Ovine	142	ES140001231042	Female	Navarrese	15/09/2019	27	EweRam	Neg	0.155	Neg	0.09	Neg	Neg
RESTO	04/12/2021	Ovine	143	ES140001231043	Female	Navarrese	15/09/2019	27	EweRam	Neg	0.227	Neg	0.567	+	+
RESTO	05/12/2021	Ovine	144	ES140001231044	Female	Navarrese	15/09/2019	27.1	EweRam	Neg	0.084	Neg	0.089	Neg	Neg
RESTO	06/12/2021	Ovine	145	ES140001231045	Female	Navarrese	01/07/2020	17.4	Lamb	Neg	0.066	Neg	0.052	Neg	Neg
RESTO	07/12/2021	Ovine	146	ES140001231046	Female	Navarrese	01/07/2020	17.5	Lamb	Neg	0.08	Neg	0.081	Neg	Neg
RESTO	08/12/2021	Ovine	147	ES140001231047	Female	Navarrese	01/07/2020	17.5	Lamb	Neg	0.15	Neg	0.285	Neg	Neg
RESTO	09/12/2021	Ovine	148	ES140001231705	Female	Navarrese	01/08/2020	16.5	Lamb	Neg	0.071	Neg	0.075	Neg	Neg
RESTO	10/12/2021	Ovine	149	ES150010128935	Female	Mixed	04/04/2014	93.6	EweRam	Neg	0.082	Neg	0.297	Neg	Neg
RESTO	11/12/2021	Ovine	150	ES150010135096	Female	Mixed	01/01/2015	84.5	EweRam	Neg	0.07	Neg	2.141	+	+
MUESTREO	15/09/2021	Ovine	63	ES150010135097						Neg	0.078	Neg	0.073	Neg	Neg						Neg	Neg	NNN	Neg	Neg		Neg				Neg	Neg	Neg	Neg	Neg	Neg
ELIPOS	11/08/2021	Ovine	28	ES150010135099	Female	Mixed	01/01/2015	80.5	EweRam	Neg	2.165	+			+	0.01	0.01	0.014	0.456794823	Neg	+	+	PLN	+	+	Neg	+		+		+	+	+	+	+	Neg		Neg	Neg	Neg	Neg
RESTO	12/12/2021	Ovine	151	ES150010135521	Female	Mixed	01/01/2015	84.6	EweRam	Neg	0.085	Neg	0.081	Neg	Neg
RESTO	13/12/2021	Ovine	152	ES150010135523	Female	Mixed	01/01/2015	84.6	EweRam	Neg	0.318	Neg	3.339	+	+
RESTO	14/12/2021	Ovine	153	ES150010135524	Female	Mixed	01/01/2015	84.6	EweRam	Neg	0.063	Neg	1.465	+	+
RESTO	15/12/2021	Ovine	154	ES150010135525	Female	Mixed	01/01/2015	84.7	EweRam	Neg	0.08	Neg	0.286	Neg	Neg
MUESTREO	01/09/2021	Ovine	49	ES150010135526	Female	Mixed	01/01/2015	81.2	EweRam	Neg	0.188	Neg	0.25	Neg	Neg						+	+	PLN	+	+		+		+	+	+	+	+	+	+	Neg
RESTO	16/12/2021	Ovine	155	ES150010135529	Female	Mixed	01/01/2015	84.7	EweRam	Neg	0.055	Neg	0.284	Neg	Neg
RESTO	17/12/2021	Ovine	156	ES150010135530	Female	Mixed	01/01/2015	84.7	EweRam	Neg	0.089	Neg	0.53	+	+
RESTO	18/12/2021	Ovine	157	ES150010135532	Female	Mixed	01/01/2015	84.8	EweRam	Neg	0.067	Neg	0.082	Neg	Neg
RESTO	19/12/2021	Ovine	158	ES150010135533	Female	Mixed	01/01/2015	84.8	EweRam	Neg	0.059	Neg	0.061	Neg	Neg
Neiker	16/07/2021	Ovine	2	ES150010135535	Female	Mixed	01/01/2015	79.6	EweRam	+	1.329	+			+						+	+	PLN	+	+	Neg	+	N	+	+	+	+	+	+	+	Neg	Neg	Neg	Neg	Neg	Neg	Neg	Neg	Neg	Neg	Neg	Neg	Neg	Neg
RESTO	20/12/2021	Ovine	159	ES150010137997	Female	Mixed	01/01/2015	84.8	EweRam	Neg	0.115	Neg	0.25	Neg	Neg
RESTO	21/12/2021	Ovine	160	ES150010137999	Female	Mixed	01/01/2015	84.9	EweRam	Neg	0.133	Neg	0.771	+	+
RESTO	22/12/2021	Ovine	161	ES150010145360	Female	Mixed	01/01/2016	72.7	EweRam	Neg	0.084	Neg	0.135	Neg	Neg
RESTO	23/12/2021	Ovine	162	ES150010145361	Female	Mixed	01/01/2016	72.8	EweRam	Neg	0.145	Neg	1.463	+	+
MUESTREO	25/08/2021	Ovine	42	ES150010147925	Female	Mixed	01/01/2016	68.8	EweRam	Neg	0.129	Neg	0.371	Neg	Neg						Neg	Neg	NNN	Neg	Neg		Neg				Neg	Neg	Neg	Neg	Neg	Neg
RESTO	24/12/2021	Ovine	163	ES150010147929	Female	Mixed	01/01/2016	72.8	EweRam	Neg	0.098	Neg	0.611	+	+
RESTO	25/12/2021	Ovine	164	ES150010147930	Female	Mixed	01/01/2016	72.8	EweRam	Neg	0.073	Neg	0.731	+	+
RESTO	26/12/2021	Ovine	165	ES150010147931	Female	Mixed	01/01/2016	72.9	EweRam	Neg	0.1	Neg	0.182	Neg	Neg
RESTO	27/12/2021	Ovine	166	ES150010147932	Female	Mixed	01/01/2016	72.9	EweRam	Neg	0.06	Neg	0.128	Neg	Neg
RESTO	28/12/2021	Ovine	167	ES150010147933	Female	Mixed	01/01/2016	72.9	EweRam	Neg	0.153	Neg	0.445	+	+
RESTO	29/12/2021	Ovine	168	ES150010147935	Female	Mixed	01/01/2016	73	EweRam	Neg	0.104	Neg	0.098	Neg	Neg
RESTO	30/12/2021	Ovine	169	ES150010147939	Female	Mixed	01/01/2016	73	EweRam	Neg	3.999	+			+												¿?
RESTO	31/12/2021	Ovine	170	ES150010147940	Female	Mixed	01/01/2016	73	EweRam	Neg	0.102	Neg	0.329	Neg	Neg
RESTO	01/01/2022	Ovine	171	ES150010147941	Female	Mixed	01/01/2016	73.1	EweRam	Neg	0.098	Neg	0.345	Neg	Neg
RESTO	02/01/2022	Ovine	172	ES150010147942	Female	Mixed	01/01/2016	73.1	EweRam	Neg	0.135	Neg	0.182	Neg	Neg
RESTO	03/01/2022	Ovine	173	ES150010147943	Female	Mixed	01/01/2016	73.1	EweRam	Neg	0.091	Neg	0.471	+	+
ELIPOS	05/08/2021	Ovine	22	ES150010147944	Female	Mixed	01/01/2017	55.9	EweRam	Neg	3.999	+			+	0.008	0.01	0.044	3.882755995	Neg	+	+	PLN	+	+	Neg	+		+		+	+	+	Neg	+	Neg		Neg	Neg	Neg	+
RESTO	04/01/2022	Ovine	174	ES150010156945	Male	Mixed	01/01/2017	61	EweRam	Neg	0.066	Neg	0.2	Neg	Neg
ELIPOS	10/08/2021	Ovine	27	ES150010156946	Female	Mixed	01/01/2017	56.1	EweRam	Neg	0.897	+			+	0.01	0.01	0.024	1.59878188	Neg	+	+	NLN	Neg	+	+	+		+		+	+	+	Neg	Neg	Neg		Neg	Neg	Neg	+	Neg	Neg	Neg	+	Neg	Neg	Neg	Neg
ELIPOS	22/08/2021	Ovine	39	ES150010156950	Female	Mixed	01/01/2017	56.5	EweRam	Neg	3.999	+			+	0.018	0.015	0.008	-0.701168614	Neg	+	+	PLN	+	+	Neg	+		+		+	+	+	Neg	+	Neg		Neg	Neg	Neg	Neg
RESTO	05/01/2022	Ovine	175	ES150010156951	Female	Mixed	01/01/2017	61	EweRam	Neg	0.279	Neg	0.4	+	+
ELIPOS	09/08/2021	Ovine	26	ES150010156952	Female	Mixed	01/01/2017	56	EweRam	Neg	3.818	+			+	0.009	0.007	0.023	1.827179292	Neg	+	+	NLN	Neg	+	Neg	+			+		+		+		Neg		Neg		Neg
RESTO	06/01/2022	Ovine	176	ES150010156953	Female	Mixed	01/01/2017	61	EweRam	Neg	0.088	Neg	1.958	+	+
RESTO	07/01/2022	Ovine	177	ES150010156956	Female	Mixed	01/01/2017	61.1	EweRam	Neg	0.074	Neg	0.095	Neg	Neg
RESTO	08/01/2022	Ovine	178	ES150010156957	Female	Mixed	01/01/2017	61.1	EweRam	Neg	0.059	Neg	0.069	Neg	Neg
ELIPOS	15/08/2021	Ovine	32	ES150010156958	Female	Mixed	01/01/2017	56.2	EweRam	Neg	3.99	+			+	0.008	0.475	0.949	54.13018652	Positivo	Neg	+	PLN	+	+	Neg	+		N		+	+	+	+	+	Neg		Neg	Neg	Neg	Neg
RESTO	09/01/2022	Ovine	179	ES150010156959	Female	Mixed	01/01/2017	61.1	EweRam	Neg	0.073	Neg	0.466	+	+
RESTO	10/01/2022	Ovine	180	ES150010156960	Female	Mixed	01/01/2017	61.2	EweRam	Neg	0.326	Neg	0.899	+	+
RESTO	11/01/2022	Ovine	181	ES150010156961	Female	Mixed	01/01/2017	61.2	EweRam	Neg	0.232	Neg	0.808	+	+
ELIPOS	02/08/2021	Ovine	19	ES150010156962	Female	Mixed	01/01/2017	55.8	EweRam	Neg	3.911	+			+	0.008	0.01	0.01	0	Neg	+	+	NLN	Neg	+	Neg	+		+		+	+	+	+	+	Neg		Neg	Neg	+	+	Neg	Neg	Neg	Neg	+	+	+	+
RESTO	12/01/2022	Ovine	182	ES150010156963	Female	Mixed	01/01/2017	61.2	EweRam	Neg	0.316	Neg	1.301	+	+
RESTO	13/01/2022	Ovine	183	ES150010156965	Female	Mixed	01/01/2017	61.3	EweRam	Neg	0.057	Neg	1.634	+	+
RESTO	14/01/2022	Ovine	184	ES150010156966	Female	Mixed	01/01/2017	61.3	EweRam	Neg	0.065	Neg	0.755	+	+
ELIPOS	25/07/2021	Ovine	11	ES150010156968	Female	Mixed	01/01/2017	55.5	EweRam	Neg	3.807	+			+	0.007	0.006	0.013	0.79939094	Neg	+	+	PLN	+	+	Neg	+		+			+		Neg		Neg		Neg		Neg
RESTO	15/01/2022	Ovine	185	ES150010156969	Female	Mixed	01/01/2017	61.3	EweRam	Neg	0.104	Neg	0.948	+	+
ELIPOS	04/08/2021	Ovine	21	ES150010156970	Female	Mixed	01/01/2017	55.9	EweRam	Neg	0.933	+			+	0.008	0.006	0.009	0.342596117	Neg	+	+	NLV	Neg	+	+	+		+		Neg	+	+	Neg	Neg	Neg		Neg	+	Neg	Neg
RESTO	16/01/2022	Ovine	186	ES150010156971	Female	Mixed	01/01/2017	61.4	EweRam	Neg	0.085	Neg	0.15	Neg	Neg
RESTO	17/01/2022	Ovine	187	ES150010156972	Female	Mixed	01/01/2017	61.4	EweRam	Neg	0.057	Neg	0.357	Neg	Neg
RESTO	18/01/2022	Ovine	188	ES150010156973	Female	Mixed	01/01/2017	61.4	EweRam	Neg	0.216	Neg	0.42	+	+
ELIPOS	16/08/2021	Ovine	33	ES150010156974	Female	Mixed	01/01/2017	56.3	EweRam	Neg	3.657	+			+	0.008	0.415	0.067	-39.7411496	Neg	+	+	PLV	+	+	+	+		+			+		+		Neg		+		+
RESTO	19/01/2022	Ovine	189	ES150010156975	Female	Mixed	01/01/2017	61.5	EweRam	Neg	0.088	Neg	0.247	Neg	Neg
RESTO	20/01/2022	Ovine	190	ES150010156976	Female	Mixed	01/01/2017	61.5	EweRam	Neg	0.066	Neg	0.062	Neg	Neg
RESTO	21/01/2022	Ovine	191	ES150010156978	Female	Mixed	01/01/2017	61.5	EweRam	Neg	0.067	Neg	0.181	Neg	Neg
MUESTREO	16/09/2021	Ovine	64	ES150010156979						Neg	0.089	Neg	0.076	Neg	Neg						+	+	NLN	Neg	+		+		+	+	Neg	+	+	Neg	+	Neg
RESTO	22/01/2022	Ovine	192	ES150010156980	Female	Mixed	01/01/2017	61.6	EweRam	Neg	0.063	Neg	0.28	Neg	Neg
RESTO	23/01/2022	Ovine	193	ES150010159514	Female	Mixed	01/01/2017	61.6	EweRam	Neg	0.09	Neg	0.173	Neg	Neg
CABRAS	17/09/2021	Caprine	65	ES150010159529						Neg			0.101								Neg	Neg	NNN	Neg	Neg		Neg				Neg	Neg	Neg	Neg	Neg	Neg
ELIPOS	01/08/2021	Ovine	18	ES150010166420	Female	Navarrese	01/01/2018	43.6	EweRam	Neg	1.237	+			+	0.006	0.022	0.014	-0.913589646	Neg	+	+	PLN	+	+	Neg	+		+			+		+		Neg		Neg		+
ELIPOS	19/08/2021	Ovine	36	ES150010166421	Female	Navarrese	01/01/2018	44.2	EweRam	Neg	3.99	+			+	0.005	0.01	0.008	-0.20033389	Neg	+	+	PLN	+	+	Neg	+		+		+	+	+	+	+	+		Neg	Neg	Neg	Neg
RESTO	24/01/2022	Ovine	194	ES150010166422	Female	Navarrese	01/01/2018	49.5	EweRam	Neg	0.092	Neg	0.6	+	+
RESTO	25/01/2022	Ovine	195	ES150010166423	Female	Navarrese	01/01/2018	49.5	EweRam	Neg	0.064	Neg	1.068	+	+
RESTO	26/01/2022	Ovine	196	ES150010166425	Female	Navarrese	01/01/2018	49.5	EweRam	Neg	0.07	Neg	0.09	Neg	Neg
RESTO	27/01/2022	Ovine	197	ES150010166426	Female	Navarrese	01/01/2018	49.6	EweRam	Neg	0.103	Neg	0.08	Neg	Neg
RESTO	28/01/2022	Ovine	198	ES150010166427	Female	Navarrese	01/01/2018	49.6	EweRam	Neg	0.061	Neg	0.613	+	+
RESTO	29/01/2022	Ovine	199	ES150010166430	Female	Navarrese	01/01/2018	49.6	EweRam	Neg	0.093	Neg	0.096	Neg	Neg
RESTO	30/01/2022	Ovine	200	ES150010166431	Female	Navarrese	01/01/2018	49.7	EweRam	Neg	0.065	Neg	0.194	Neg	Neg
RESTO	31/01/2022	Ovine	201	ES150010166432	Female	Navarrese	01/01/2018	49.7	EweRam	Neg	0.185	Neg	2.759	+	+
RESTO	01/02/2022	Ovine	202	ES150010166433	Female	Navarrese	01/01/2018	49.7	EweRam	Neg	0.15	Neg	0.558	+	+
RESTO	02/02/2022	Ovine	203	ES150010166435	Female	Navarrese	01/01/2018	49.8	EweRam	Neg	0.108	Neg	1.981	+	+
MUESTREO	02/09/2021	Ovine	50	ES150010166437	Female	Navarrese	01/01/2018	44.7	EweRam	Neg	0.071	Neg	0.189	Neg	Neg						+	+	NLN	Neg	+		+	+	+	+	Neg	+	+	+	+	Neg
ELIPOS	08/08/2021	Ovine	25	ES150010166440	Female	Navarrese	01/01/2018	43.8	EweRam	Neg	0.395	+			+	0.008	0.007	0.009	0.228397411	Neg	+	+	NLN	Neg	+	Neg	+		+		Neg	+	+	+	+	Neg		Neg	Neg	Neg	Neg	Neg	Neg	Neg	Neg	Neg	Neg	Neg	Neg
RESTO	03/02/2022	Ovine	204	ES150010166441	Female	Navarrese	01/01/2018	49.8	EweRam	Neg	0.058	Neg	0.345	Neg	Neg
ELIPOS	18/08/2021	Ovine	35	ES150010166442	Female	Navarrese	01/01/2018	44.2	EweRam	Neg	3.999	+			+	0.011	0.455	1.056	68.63342215	Positivo	+	+	PLN	+	+		+		+		+	+	+	+	+	Neg
RESTO	04/02/2022	Ovine	205	ES150010166444	Female	Navarrese	01/01/2018	49.8	EweRam	Neg	0.06	Neg	0.129	Neg	Neg
RESTO	05/02/2022	Ovine	206	ES150010166445	Female	Navarrese	01/01/2018	49.9	EweRam	Neg	0.069	Neg	0.693	+	+
RESTO	06/02/2022	Ovine	207	ES150010166446	Female	Navarrese	01/01/2018	49.9	EweRam	Neg	0.214	Neg	0.401	+	+
RESTO	07/02/2022	Ovine	208	ES150010166447	Female	Navarrese	01/01/2018	49.9	EweRam	Neg	0.07	Neg	0.561	+	+
RESTO	08/02/2022	Ovine	209	ES150010166448	Female	Navarrese	01/01/2018	50	EweRam	Neg	0.075	Neg	0.418	+	+
RESTO	09/02/2022	Ovine	210	ES150010166449	Female	Navarrese	01/01/2018	50	EweRam	Neg	0.119	Neg	2.664	+	+
RESTO	10/02/2022	Ovine	211	ES150010166451						Neg			0.11	Neg	Neg
RESTO	11/02/2022	Ovine	212	ES150010166452	Female	Navarrese	01/01/2018	50.1	EweRam	Neg	0.069	Neg	1.011	+	+
RESTO	12/02/2022	Ovine	213	ES150010166453	Female	Navarrese	01/01/2018	50.1	EweRam	Neg	0.062	Neg	0.167	Neg	Neg
RESTO	13/02/2022	Ovine	214	ES150010166455	Female	Navarrese	01/01/2018	50.1	EweRam	Neg	0.269	Neg	0.916	+	+
RESTO	14/02/2022	Ovine	215	ES150010166457	Female	Navarrese	01/01/2018	50.2	EweRam	Neg	0.069	Neg	1.453	+	+
RESTO	15/02/2022	Ovine	216	ES150010166459	Female	Navarrese	01/01/2018	50.2	EweRam	Neg	0.064	Neg	0.197	Neg	Neg
CABRAS	21/09/2021	Caprine	69	ES150010166460						Neg			0.131								Neg	Neg	NNN	Neg	Neg		Neg				Neg	Neg	Neg	Neg	Neg	Neg
CABRAS	20/09/2021	Caprine	68	ES150010166464						Neg			0.092								Neg	Neg	NNN	Neg	Neg		Neg				Neg	Neg	Neg	Neg	Neg	Neg
CABRAS	04/10/2021	Caprine	82	ES150010166630						Neg			0.144								Neg	Neg	NNN	Neg	Neg		Neg				Neg	Neg	Neg	Neg	Neg	Neg
CABRAS	10/10/2021	Caprine	88	ES150010166633						Neg			0.081								Neg	Neg	NNN	Neg	Neg		Neg				Neg	Neg	Neg	Neg	Neg	Neg
CABRAS	28/09/2021	Caprine	76	ES150010166634						Neg			0.095								Neg	Neg	NNN	Neg	Neg		Neg				Neg	Neg	Neg	Neg	Neg	Neg
CABRAS	29/09/2021	Caprine	77	ES150010166634						Neg											Neg	Neg	NNN	Neg	Neg		Neg				Neg	Neg	Neg	Neg	Neg	Neg
CABRAS	02/10/2021	Caprine	80	ES150010166637						Neg			0.076								Neg	Neg	NNN	Neg	Neg		Neg				Neg	Neg	Neg	Neg	Neg	Neg
CABRAS	06/10/2021	Caprine	84	ES150010166639						Neg			0.098								Neg	Neg	NNN	Neg	Neg		Neg				Neg	Neg	Neg	Neg	Neg	Neg
CABRAS	15/10/2021	Caprine	93	ES150010166641						Neg			0.074								Neg	Neg	NNN	Neg	Neg		Neg				Neg	Neg	Neg	Neg	Neg	Neg
ELIPOS	31/07/2021	Ovine	17	ES150010169840	Female	Mixed	01/01/2015	80.1	EweRam	Neg	1.139	+			+	0.008	0.013	0.044	3.540159878	Neg	+	+	PLN	+	+	Neg	+		+			+		+		Neg		Neg		Neg
RESTO	16/02/2022	Ovine	217	ES150010183348	Male	Mixed	01/01/2019	38.1	EweRam	Neg	0.076	Neg	0.781	+	+
Neiker	17/07/2021	Ovine	3	ES150010183351	Male	Mixed	01/01/2019	30.9	EweRam	+	0.501	+			+						+	+	NLN	Neg	+	Neg	+	+	+	Neg	Neg	+	+	+	+	Neg	Neg	Neg	Neg	Neg	Neg	Neg	Neg	Neg	Neg	Neg	Neg	Neg	Neg
RESTO	17/02/2022	Ovine	218	ES150010183353	Female	Mixed	01/01/2019	38.1	EweRam	Neg	0.142	Neg	2.378	+	+
RESTO	18/02/2022	Ovine	219	ES150010183354	Female	Mixed	01/01/2019	38.1	EweRam	Neg	0.143	Neg	1.23	+	+
RESTO	19/02/2022	Ovine	220	ES150010183355	Female	Mixed	01/01/2019	38.2	EweRam	Neg	0.066	Neg	0.096	Neg	Neg
ELIPOS	30/07/2021	Ovine	16	ES150010183356	Female	Mixed	01/01/2019	31.4	EweRam	Neg	1.73	+			+	0.006	0.013	0.027	1.59878188	Neg	+	+	PLV	+	+	+	+		+		+	+	Neg	+	+	Neg		Neg	+	Neg		Neg	Neg	Neg	+	Neg	Neg	Neg	Neg
RESTO	20/02/2022	Ovine	221	ES150010183359	Female	Mixed	01/01/2019	38.2	EweRam	Neg	1.146	+	2.13	+	+												¿?
RESTO	21/02/2022	Ovine	222	ES150010183361	Female	Mixed	01/01/2019	38.2	EweRam	Neg	0.093	Neg	1.904	+	+
RESTO	22/02/2022	Ovine	223	ES150010183362	Female	Mixed	01/01/2019	38.3	EweRam	Neg	0.063	Neg	0.305	Neg	Neg
RESTO	23/02/2022	Ovine	224	ES150010183363	Female	Mixed	01/01/2019	38.3	EweRam	Neg	0.111	Neg	0.159	Neg	Neg
ELIPOS	29/07/2021	Ovine	15	ES150010183364	Female	Mixed	01/01/2019	31.3	EweRam	Neg	3.197	+			+	0.012	0.009	0.139	14.84583175	DO alta	+	+	NLN	Neg	+	Neg	+		+		Neg	+	+	+	+	+		Neg	Neg	Neg	Neg
ELIPOS	27/07/2021	Ovine	13	ES150010183365	Female	Mixed	01/01/2019	31.3	EweRam	Neg	3.999	+			+	0.007	0.015	0.013	-0.228397411	Neg	Neg	+	NLN	Neg	+	Neg	+		Neg			+		+		Neg		Neg		Neg
RESTO	24/02/2022	Ovine	225	ES150010183366	Female	Mixed	01/01/2019	38.3	EweRam	Neg	0.076	Neg	0.462	+	+
RESTO	25/02/2022	Ovine	226	ES150010183367	Female	Mixed	01/01/2019	38.4	EweRam	Neg	0.199	Neg	0.3	Neg	Neg
RESTO	26/02/2022	Ovine	227	ES150010183368	Female	Mixed	01/01/2019	38.4	EweRam	Neg	0.137	Neg	2.098	+	+
RESTO	27/02/2022	Ovine	228	ES150010183370	Female	Mixed	01/01/2019	38.4	EweRam	Neg	0.058	Neg	0.096	Neg	Neg
ELIPOS	26/07/2021	Ovine	12	ES150010183372	Female	Mixed	01/01/2019	31.2	EweRam	Neg	3.99	+			+	0.024	0.009	0.051	4.796345641	Neg	+	+	NLN	Neg	+	Neg	+		+			+		+		Neg		Neg		+
ELIPOS	20/08/2021	Ovine	37	ES150010183373	Female	Mixed	01/01/2019	32.1	EweRam	Neg	3.999	+			+	0.002	0.021	0.016	-0.500834725	Neg	+	+	PLN	+	+	Neg	+		+			+		+		Neg		Neg		Neg
MUESTREO	10/09/2021	Ovine	58	ES150010183374	Female	Mixed	01/01/2019	32.8	EweRam	Neg	0.06	Neg	0.207	Neg	Neg						+	+	NLN	Neg	+		+			+	+	Neg	+	+	+	Neg
ELIPOS	23/07/2021	Ovine	9	ES150010183375	Female	Mixed	01/01/2019	31.1	EweRam	Neg	3.999	+			+	0.012	0.011	0.035	2.740768938	Neg	+	+	NLN	Neg	+	Neg	+		+			+		Neg		Neg		Neg		Neg
RESTO	28/02/2022	Ovine	229	ES150010183377	Female	Mixed	01/01/2019	38.5	EweRam	Neg	0.121	Neg	0.456	+	+
RESTO	01/03/2022	Ovine	230	ES150010183378	Female	Mixed	01/01/2019	38.5	EweRam	Neg	0.064	Neg	0.066	Neg	Neg
RESTO	02/03/2022	Ovine	231	ES150010183379	Female	Mixed	01/01/2019	38.5	EweRam	Neg	0.065	Neg	0.069	Neg	Neg
RESTO	03/03/2022	Ovine	232	ES150010183380	Female	Mixed	01/01/2019	38.6	EweRam	Neg	0.096	Neg	0.18	Neg	Neg
RESTO	04/03/2022	Ovine	233	ES150010183381	Female	Mixed	01/01/2019	38.6	EweRam	Neg	0.061	Neg	0.073	Neg	Neg
RESTO	05/03/2022	Ovine	234	ES150010183382	Female	Mixed	01/01/2019	38.6	EweRam	Neg	0.087	Neg	0.136	Neg	Neg
RESTO	06/03/2022	Ovine	235	ES150010183383	Female	Mixed	01/01/2019	38.7	EweRam	Neg	0.112	Neg	0.231	Neg	Neg
ELIPOS	17/08/2021	Ovine	34	ES150010183384	Female	Mixed	01/01/2019	32	EweRam	Neg	3.317	+			+	0.349	0.707	2.207	171.2980586	Positivo	+	+	PLN	+	+	Neg	+		+		+	+	+	+	+	Neg		Neg	Neg	Neg	Neg
Neiker	18/07/2021	Ovine	4	ES150010183385	Female	Mixed	01/01/2019	31	EweRam	+	0.064	Neg			Neg						+	+	NLN	+	+	Neg	+	Neg	Neg	+	Neg	Neg	Neg	+	+	Neg	Neg	Neg	Neg	Neg	Neg	Neg	Neg	Neg	Neg	Neg	Neg	Neg	Neg
RESTO	07/03/2022	Ovine	236	ES150010183386	Female	Mixed	01/01/2019	38.7	EweRam	Neg	0.065	Neg	0.095	Neg	Neg
RESTO	08/03/2022	Ovine	237	ES150010183387	Female	Mixed	01/01/2019	38.7	EweRam	Neg	0.127	Neg	3.301	+	+
RESTO	09/03/2022	Ovine	238	ES150010183389	Female	Mixed	01/01/2019	38.8	EweRam	Neg	0.085	Neg	0.374	Neg	Neg
ELIPOS	07/08/2021	Ovine	24	ES150010183390	Female	Mixed	01/01/2019	31.6	EweRam	Neg	1.105	+			+	0.007	0.007	0.025	2.055576703	Neg	+	+	PLV	+	+	+	+		+		+	+	+	+	+	Neg		+	+	+		Neg	Neg	+	+	Neg	Neg	Neg	Neg
RESTO	10/03/2022	Ovine	239	ES150010183391	Female	Mixed	01/01/2019	38.8	EweRam	Neg	0.061	Neg	1.791	+	+
RESTO	11/03/2022	Ovine	240	ES150010183392	Female	Mixed	01/01/2019	38.8	EweRam	Neg	0.259	Neg	0.505	+	+
ELIPOS	03/08/2021	Ovine	20	ES150010183393	Female	Mixed	01/01/2019	31.5	EweRam	Neg	3.236	+			+	0.009	0.01	0.019	1.027788352	Neg	+	+	PLV	+	+	+	+		+		+	+	+	+	+	Neg		+	+	+	+	Neg	+	+	+	Neg	Neg	+	+
RESTO	12/03/2022	Ovine	241	ES150010183394	Female	Mixed	01/01/2019	38.9	EweRam	Neg	0.107	Neg	0.223	Neg	Neg
RESTO	13/03/2022	Ovine	242	ES150010183395	Female	Mixed	01/01/2019	38.9	EweRam	Neg	0.345	Neg	0.382	Neg	Neg
RESTO	14/03/2022	Ovine	243	ES150010183396	Female	Mixed	01/01/2019	38.9	EweRam	Neg	0.067	Neg	0.062	Neg	Neg
RESTO	15/03/2022	Ovine	244	ES150010183397	Female	Mixed	01/01/2019	39	EweRam	Neg	0.11	Neg	3.256	+	+
RESTO	16/03/2022	Ovine	245	ES150010183398	Female	Mixed	01/01/2019	39	EweRam	Neg	0.091	Neg	1.79	+	+
RESTO	17/03/2022	Ovine	246	ES150010183399	Female	Mixed	01/01/2019	39	EweRam	Neg	0.055	Neg	2.463	+	+
RESTO	18/03/2022	Ovine	247	ES150010183400	Female	Mixed	01/01/2019	39.1	EweRam	Neg	0.1	Neg	0.773	+	+
RESTO	19/03/2022	Ovine	248	ES150010183401	Female	Mixed	01/01/2019	39.1	EweRam	Neg	0.087	Neg	1.805	+	+
ELIPOS	06/08/2021	Ovine	23	ES150010183402	Female	Mixed	01/01/2019	31.6	EweRam	Neg	3.404	+			+	0.015	0.014	0.034	2.283974115	Neg	+	+	NLN	Neg	+	+	+		+		Neg	Neg	+	Neg	Neg	Neg		Neg	Neg	+	+	Neg	Neg	Neg	+	Neg	Neg	Neg	Neg
RESTO	20/03/2022	Ovine	249	ES150010183403	Female	Mixed	01/01/2019	39.1	EweRam	Neg	0.234	Neg	0.18	Neg	Neg
RESTO	21/03/2022	Ovine	250	ES150010183404	Female	Mixed	01/01/2019	39.2	EweRam	Neg	0.081	Neg	0.109	Neg	Neg
MUESTREO	03/09/2021	Ovine	51	ES150010183405	Female	Mixed	01/01/2019	32.5	EweRam	Neg	0.069	Neg	0.119	Neg	Neg						+	Neg		Neg	Neg		+	+			Neg	Neg	Neg	Neg	Neg	Neg
RESTO	22/03/2022	Ovine	251	ES150010183406	Female	Mixed	01/01/2019	39.2	EweRam	Neg	0.198	Neg	0.171	Neg	Neg
ELIPOS	14/08/2021	Ovine	31	ES150010183407	Female	Mixed	01/01/2019	31.9	EweRam	Neg	3.999	+			+	0.006	0.608	0.771	18.61438904	Positivo	+	+	PLV	+	+	+	+		+		+	+	+	+	+	Neg		+	Neg	Neg	Neg	Neg	Neg	Neg	Neg	Neg	Neg	Neg	Neg
RESTO	23/03/2022	Ovine	252	ES150010183408	Female	Mixed	01/01/2019	39.2	EweRam	Neg	0.074	Neg	0.431	+	+
MUESTREO	29/08/2021	Ovine	46	ES150010183409	Female	Mixed	01/01/2019	32.4	EweRam	Neg	0.064	Neg	0.076	Neg	Neg						Neg	Neg	NNN	Neg	Neg		Neg				Neg	Neg	Neg	Neg	Neg	Neg
RESTO	24/03/2022	Ovine	253	ES150010184316	Male	Mixed	01/01/2020	27.1	EweRam	Neg	0.055	Neg	0.057	Neg	Neg
ELIPOS	23/08/2021	Ovine	40	ES150010184317	Male	Mixed	01/01/2020	20	Lamb	Neg	0.392	+			+	0.011	0.021	0.061	4.006677796	Neg	+	+	PLV	+	+	+	+		+		+	+	+	+	+	Neg		Neg	Neg	Neg	+	Neg	Neg	Neg	+	Neg	Neg	Neg	Neg
RESTO	25/03/2022	Ovine	254	ES150010184318	Male	Mixed	01/01/2020	27.1	EweRam	Neg	0.067	Neg	0.149	Neg	Neg
RESTO	26/03/2022	Ovine	255	ES150010184319	Male	Mixed	01/01/2020	27.2	EweRam	Neg	0.07	Neg	0.264	Neg	Neg
MUESTREO	09/09/2021	Ovine	57	ES150010184320	Male	Mixed	01/01/2020	20.6	Lamb	Neg	0.15	Neg	0.339	Neg	Neg						Neg	Neg	NNN	Neg	Neg		Neg				Neg	Neg	Neg	Neg	Neg	Neg
ELIPOS	21/08/2021	Ovine	38	ES150010184321	Male	Mixed	01/01/2020	19.9	Lamb	Neg	0.435	+			+	0.021	0.0014	0.012	1.061769616	Neg	Neg	Neg	NNN	Neg	Neg	Neg	Neg		Neg		Neg	Neg	Neg	Neg	Neg	Neg		Neg	Neg	Neg	Neg	Neg	Neg	Neg	Neg	Neg	Neg	Neg	Neg
RESTO	27/03/2022	Ovine	256	ES150010184322	Female	Mixed	01/01/2020	27.2	EweRam	Neg	0.076	Neg	0.099	Neg	Neg
RESTO	28/03/2022	Ovine	257	ES150010184323	Female	Mixed	01/01/2020	27.2	EweRam	Neg	0.198	Neg	0.336	Neg	Neg
RESTO	29/03/2022	Ovine	258	ES150010184324	Female	Mixed	01/01/2020	27.3	EweRam	Neg	0.152	Neg	0.153	Neg	Neg
Neiker	19/07/2021	Ovine	5	ES150010184325	Female	Mixed	01/01/2019	31	EweRam	+	1.452	+			+						+	+	NLN	Neg	+	Neg	+	Neg	+	Neg	+	+	+	Neg	Neg	Neg	Neg	Neg	Neg	Neg	Neg	Neg	Neg	Neg	Neg	Neg	Neg	Neg	Neg
RESTO	30/03/2022	Ovine	259	ES150010184326	Female	Mixed	01/01/2020	27.3	EweRam	Neg	0.132	Neg	0.165	Neg	Neg
MUESTREO	24/08/2021	Ovine	41	ES150010184327	Female	Mixed	01/01/2020	20	Lamb	Neg	0.072	Neg	0.083	Neg	Neg						Neg	Neg	NNN	Neg	Neg		Neg				Neg	Neg	Neg	Neg	Neg	Neg
RESTO	31/03/2022	Ovine	260	ES150010184328	Female	Mixed	01/01/2020	27.3	EweRam	Neg	0.101	Neg	0.081	Neg	Neg
RESTO	01/04/2022	Ovine	261	ES150010184329	Female	Mixed	01/01/2020	27.4	EweRam	Neg	0.074	Neg	0.098	Neg	Neg
RESTO	02/04/2022	Ovine	262	ES150010184330	Female	Mixed	01/01/2020	27.4	EweRam	Neg	0.085	Neg	0.122	Neg	Neg
RESTO	03/04/2022	Ovine	263	ES150010184331	Female	Mixed	01/01/2020	27.4	EweRam	Neg	0.145	Neg	0.085	Neg	Neg
RESTO	04/04/2022	Ovine	264	ES150010184332	Female	Mixed	01/01/2020	27.5	EweRam	Neg	0.056	Neg	0.054	Neg	Neg
ELIPOS	28/07/2021	Ovine	14	ES150010184333	Female	Mixed	01/01/2020	19.1	Lamb	Neg	3.999	+			+	0.016	0.039	0.019	-2.283974115	Neg	Neg	Neg	NNN	Neg	Neg	Neg	Neg		Neg			Neg		Neg		Neg		Neg
RESTO	05/04/2022	Ovine	265	ES150010184334	Female	Mixed	01/01/2020	27.5	EweRam	Neg	0.123	Neg	1.257	+	+
RESTO	06/04/2022	Ovine	266	ES150010189735	Female	Mixed	01/01/2020	27.5	EweRam	Neg	0.067	Neg	0.074	Neg	Neg
ELIPOS	13/08/2021	Ovine	30	ES150010189736	Female	Mixed	01/01/2020	19.7	Lamb	Neg	0.379	+			+	0.009	0.011	0.012	0.114198706	Neg	+	+	PLV	+	+	+	+		+		+	+	+	+	+	Neg		Neg	Neg	Neg	+	Neg	Neg	+	+	+	+	Neg	Neg
RESTO	07/04/2022	Ovine	267	ES150010189737	Female	Mixed	01/01/2020	27.6	EweRam	Neg	0.082	Neg	0.112	Neg	Neg
RESTO	08/04/2022	Ovine	268	ES150010189738	Female	Mixed	01/01/2020	27.6	EweRam	Neg	0.082	Neg	0.075	Neg	Neg
RESTO	09/04/2022	Ovine	269	ES150010189739	Female	Mixed	01/01/2020	27.6	EweRam	Neg	0.071	Neg	0.061	Neg	Neg
RESTO	10/04/2022	Ovine	270	ES150010189740	Female	Mixed	01/01/2020	27.7	EweRam	Neg	0.073	Neg	0.082	Neg	Neg
RESTO	11/04/2022	Ovine	271	ES150010189741	Female	Mixed	01/01/2020	27.7	EweRam	Neg	0.138	Neg	2.162	+	+
RESTO	12/04/2022	Ovine	272	ES150010189742	Female	Mixed	01/01/2020	27.7	EweRam	Neg	0.256	Neg	0.159	Neg	Neg
RESTO	13/04/2022	Ovine	273	ES150010189743	Female	Mixed	01/01/2020	27.8	EweRam	Neg	0.119	Neg	0.687	+	+
RESTO	14/04/2022	Ovine	274	ES150010189744	Female	Mixed	01/01/2020	27.8	EweRam	Neg	0.082	Neg	0.075	Neg	Neg
RESTO	15/04/2022	Ovine	275	ES150010189745	Female	Mixed	01/01/2020	27.8	EweRam	Neg	0.128	Neg	0.162	Neg	Neg
RESTO	16/04/2022	Ovine	276	ES150010189746	Female	Mixed	01/01/2020	27.9	EweRam	Neg	0.068	Neg	0.073	Neg	Neg
RESTO	17/04/2022	Ovine	277	ES150010189747	Female	Mixed	01/01/2020	27.9	EweRam	Neg	0.109	Neg	0.096	Neg	Neg
RESTO	18/04/2022	Ovine	278	ES150010189748	Female	Mixed	01/01/2020	27.9	EweRam	Neg	0.101	Neg	0.263	Neg	Neg
RESTO	19/04/2022	Ovine	279	ES150010189749	Female	Mixed	01/01/2020	28	EweRam	Neg	0.08	Neg	0.076	Neg	Neg
RESTO	20/04/2022	Ovine	280	ES150010189750	Female	Mixed	01/01/2020	28	EweRam	Neg	0.053	Neg	0.231	Neg	Neg
MUESTREO	26/08/2021	Ovine	43	ES150010189751	Female	Mixed	01/01/2020	20.1	Lamb	Neg	0.07	Neg	0.187	Neg	Neg						Neg	Neg	NNN	Neg	Neg		Neg				Neg	Neg	Neg	Neg	Neg	Neg
RESTO	21/04/2022	Ovine	281	ES150010189752	Female	Mixed	01/01/2020	28	EweRam	Neg	0.075	Neg	0.059	Neg	Neg
RESTO	22/04/2022	Ovine	282	ES150010189753	Female	Mixed	01/01/2020	28.1	EweRam	Neg	0.11	Neg	0.149	Neg	Neg
ELIPOS	21/07/2021	Ovine	7	ES150010189754	Female	Mixed	01/01/2020	18.9	Lamb	Neg	0.377	+			+	0.029	0.01	0.016	0.685192234	Neg	Neg	Neg	NNN	Neg	Neg	Neg	Neg		Neg			Neg		Neg		Neg		Neg		Neg
ELIPOS	22/07/2021	Ovine	8	ES150010189756	Female	Mixed	01/01/2020	18.9	Lamb	Neg	0.834	+			+	0.015	0.009	0.016	0.79939094	Neg	+	Neg	NLN	Neg	+		+		+			Neg		Neg		Neg
RESTO	23/04/2022	Ovine	283	ES150010189757	Female	Mixed	01/01/2020	28.1	EweRam	Neg	0.063	Neg	0.137	Neg	Neg
RESTO	24/04/2022	Ovine	284	ES150010189758	Female	Mixed	01/01/2020	28.1	EweRam	Neg	0.082	Neg	0.202	Neg	Neg
MUESTREO	31/08/2021	Ovine	48	ES150010189759	Female	Mixed	01/01/2020	20.3	Lamb	Neg	0.06	Neg	0.08	Neg	Neg						Neg	Neg	NNN	Neg	Neg		Neg				Neg	Neg	Neg	Neg	Neg	Neg
RESTO	25/04/2022	Ovine	285	ES150010189760	Female	Mixed	01/01/2020	28.2	EweRam	Neg	0.066	Neg	0.116	Neg	Neg
RESTO	26/04/2022	Ovine	286	ES150010189762	Female	Mixed	01/01/2020	28.2	EweRam	Neg	0.058	Neg	0.062	Neg	Neg
MUESTREO	07/09/2021	Ovine	55	ES150010189763	Female	Mixed	01/01/2020	20.5	Lamb	Neg	0.084	Neg	0.164	Neg	Neg						Neg	Neg	NNN	Neg	Neg		Neg				Neg	Neg	Neg	Neg	Neg	Neg
RESTO	27/04/2022	Ovine	287	ES150010189764	Female	Mixed	01/01/2020	28.2	EweRam	Neg	0.063	Neg	1.623	+	+
RESTO	28/04/2022	Ovine	288	ES150010189765	Female	Mixed	01/01/2020	28.3	EweRam	Neg	0.062	Neg	0.061	Neg	Neg
RESTO	29/04/2022	Ovine	289	ES150010189766	Female	Mixed	01/01/2020	28.3	EweRam	Neg	0.153	Neg	0.131	Neg	Neg
MUESTREO	12/09/2021	Ovine	60	ES150010189767	Female	Mixed	01/01/2020	20.7	Lamb	Neg	0.102	Neg	0.125	Neg	Neg						Neg	Neg	NNN	Neg	Neg		Neg				Neg	Neg	Neg	Neg	Neg	Neg
RESTO	30/04/2022	Ovine	290	ES150010189769	Female	Mixed	01/01/2020	28.3	EweRam	Neg	0.072	Neg	0.06	Neg	Neg
RESTO	01/05/2022	Ovine	291	ES150010189770	Female	Mixed	01/01/2020	28.4	EweRam	Neg	0.11	Neg	0.365	Neg	Neg
ELIPOS	24/07/2021	Ovine	10	ES150010189771	Female	Mixed	01/01/2020	19	Lamb	Neg	3.839	+			+	0.017	0.014	0.031	1.941377998	Neg	+	+	NLN	Neg	+	Neg	+		+			+		Neg		Neg		Neg		Neg
RESTO	02/05/2022	Ovine	292	ES150010189772	Female	Mixed	01/01/2020	28.4	EweRam	Neg	0.093	Neg	1.783	+	+
RESTO	03/05/2022	Ovine	293	ES150010189773	Female	Mixed	01/01/2020	28.4	EweRam	Neg	0.103	Neg	0.203	Neg	Neg
CABRAS	19/09/2021	Caprine	67	ES150010189778						Neg			0.109								Neg	Neg	NNN	Neg	Neg		Neg				Neg	Neg	Neg	Neg	Neg	Neg
CABRAS	22/09/2021	Caprine	70	ES150010189780						Neg			0.1								Neg	Neg	NNN	Neg	Neg		Neg				Neg	Neg	Neg	Neg	Neg	Neg
CABRAS	05/10/2021	Caprine	83	ES150010189781						Neg			0.121								Neg	Neg	NNN	Neg	Neg		Neg				Neg	Neg	Neg	Neg	Neg	Neg
CABRAS	03/10/2021	Caprine	81	ES150010189782						Neg			0.104								Neg	Neg	NNN	Neg	Neg		Neg				Neg	Neg	Neg	Neg	Neg	Neg
CABRAS	26/09/2021	Caprine	74	ES150010189784						Neg			0.08								Neg	Neg	NNN	Neg	Neg		Neg				Neg	Neg	Neg	Neg	Neg	Neg
CABRAS	14/10/2021	Caprine	92	ES150010189785						Neg			0.09								Neg	Neg	NNN	Neg	Neg		Neg				Neg	Neg	Neg	Neg	Neg	Neg
CABRAS	13/10/2021	Caprine	91	ES150010189786						Neg			0.076								Neg	Neg	NNN	Neg	Neg		Neg				Neg	Neg	Neg	Neg	Neg	Neg
RESTO	04/05/2022	Ovine	294	ES150010190705	Female	Mixed	01/01/2021	16.3	Lamb	Neg	0.077	Neg	0.066	Neg	Neg
RESTO	05/05/2022	Ovine	295	ES150010190706	Female	Mixed	01/01/2021	16.3	Lamb	Neg	0.059	Neg	0.049	Neg	Neg
RESTO	06/05/2022	Ovine	296	ES150010190707	Female	Mixed	01/01/2021	16.3	Lamb	Neg	0.053	Neg	0.058	Neg	Neg
RESTO	07/05/2022	Ovine	297	ES150010190708	Female	Mixed	01/01/2021	16.4	Lamb	Neg	0.076	Neg	0.113	Neg	Neg
RESTO	08/05/2022	Ovine	298	ES150010190709	Female	Mixed	01/01/2021	16.4	Lamb	Neg	0.057	Neg	0.068	Neg	Neg
RESTO	09/05/2022	Ovine	299	ES150010190710	Female	Mixed	01/01/2021	16.4	Lamb	Neg	0.071	Neg	0.083	Neg	Neg
RESTO	10/05/2022	Ovine	300	ES150010190711	Female	Mixed	01/01/2021	16.5	Lamb	Neg	0.068	Neg	0.055	Neg	Neg
RESTO	11/05/2022	Ovine	301	ES150010190712	Female	Mixed	01/01/2021	16.5	Lamb	Neg	0.065	Neg	0.11	Neg	Neg
RESTO	12/05/2022	Ovine	302	ES150010190713	Female	Mixed	01/01/2021	16.5	Lamb	Neg	0.076	Neg	0.078	Neg	Neg
RESTO	13/05/2022	Ovine	303	ES150010190714	Female	Mixed	01/01/2021	16.6	Lamb	Neg	0.108	Neg	0.185	Neg	Neg
RESTO	14/05/2022	Ovine	304	ES150010190715	Female	Mixed	01/01/2021	16.6	Lamb	Neg	0.062	Neg	0.073	Neg	Neg
RESTO	15/05/2022	Ovine	305	ES150010190716	Female	Mixed	01/01/2021	16.6	Lamb	Neg	0.069	Neg	0.06	Neg	Neg
CABRAS	25/09/2021	Caprine	73	ES150010190717						Neg			0.063								Neg	Neg	NNN	Neg	Neg		Neg				Neg	Neg	Neg	Neg	Neg	Neg
CABRAS	11/10/2021	Caprine	89	ES150010190718						Neg			0.065								Neg	Neg	NNN	Neg	Neg		Neg				Neg	Neg	Neg	Neg	Neg	Neg
CABRAS	09/10/2021	Caprine	87	ES150010190719						Neg			0.062								Neg	Neg	NNN	Neg	Neg		Neg				Neg	Neg	Neg	Neg	Neg	Neg
CABRAS	30/09/2021	Caprine	78	ES150010190720						Neg			0.069								Neg	Neg	NNN	Neg	Neg		Neg				Neg	Neg	Neg	Neg	Neg	Neg
CABRAS	24/09/2021	Caprine	72	ES150010190721						Neg			0.082								Neg	Neg	NNN	Neg	Neg		Neg				Neg	Neg	Neg	Neg	Neg	Neg
CABRAS	01/10/2021	Caprine	79	ES150010205890						Neg			0.118								Neg	Neg	NNN	Neg	Neg		Neg				Neg	Neg	Neg	Neg	Neg	Neg
CABRAS	07/10/2021	Caprine	85	ES150010205891						Neg			0.089								Neg	Neg	NNN	Neg	Neg		Neg				Neg	Neg	Neg	Neg	Neg	Neg
RESTO	16/05/2022	Ovine	306	ES150010206490	Female	Mixed	01/01/2019	41	EweRam	Neg	0.073	Neg	1.426	+	+
MUESTREO	04/09/2021	Ovine	52	ES150010206491	Male	Mixed	01/01/2021	8.2	Lamb	Neg	0.069	Neg	0.143	Neg	Neg						Neg	Neg	NNN	Neg	Neg		Neg				Neg	Neg	Neg	Neg	Neg	Neg
RESTO	17/05/2022	Ovine	307	ES150010206492	Male	Mixed	01/01/2021	16.7	Lamb	Neg	0.086	Neg	0.151	Neg	Neg
MUESTREO	06/09/2021	Ovine	54	ES150010206493	Male	Mixed	01/01/2021	8.3	Lamb	Neg	0.086	Neg	0.137	Neg	Neg						Neg	Neg	NNN	Neg	Neg		Neg				Neg	Neg	Neg	Neg	Neg	Neg
RESTO	18/05/2022	Ovine	308	ES150010206494	Male	Mixed	01/01/2021	16.7	Lamb	Neg	0.062	Neg	0.069	Neg	Neg
RESTO	19/05/2022	Ovine	309	ES150010206495	Female	Mixed	01/01/2021	16.8	Lamb	Neg	0.1	Neg	0.059	Neg	Neg
RESTO	20/05/2022	Ovine	310	ES150010206496	Female	Mixed	01/01/2021	16.8	Lamb	Neg		Neg	0.048	Neg	Neg
RESTO	21/05/2022	Ovine	311	ES150010206497	Female	Mixed	01/01/2021	16.8	Lamb	Neg		Neg	0.075	Neg	Neg
RESTO	22/05/2022	Ovine	312	ES150010206498	Female	Mixed	01/01/2021	16.9	Lamb	Neg		Neg	0.066	Neg	Neg
MUESTREO	11/09/2021	Ovine	59	ES150010206499	Female	Mixed	01/01/2021	8.4	Lamb	Neg		Neg	0.133	Neg	Neg						Neg	Neg	NNN	Neg	Neg		Neg				Neg	Neg	Neg	Neg	Neg	Neg
RESTO	23/05/2022	Ovine	313	ES150010206500	Female	Mixed	01/01/2021	16.9	Lamb	Neg		Neg	0.478	+	+
RESTO	24/05/2022	Ovine	314	ES150010206501	Female	Mixed	01/01/2021	16.9	Lamb	Neg		Neg	0.162	Neg	Neg
RESTO	25/05/2022	Ovine	315	ES150010206502	Female	Mixed	01/01/2021	17	Lamb	Neg		Neg	0.053	Neg	Neg
RESTO	26/05/2022	Ovine	316	ES150010206503	Female	Mixed	01/01/2021	17	Lamb	Neg		Neg	0.06	Neg	Neg
RESTO	27/05/2022	Ovine	317	ES150010206504	Female	Mixed	01/01/2021	17	Lamb	Neg		Neg	0.221	Neg	Neg
RESTO	28/05/2022	Ovine	318	ES150010206505	Female	Mixed	01/01/2021	17.1	Lamb	Neg		Neg	0.06	Neg	Neg
MUESTREO	08/09/2021	Ovine	56	ES150010206506	Female	Mixed	01/01/2021	8.3	Lamb	Neg		Neg	0.187	Neg	Neg						Neg	Neg	NNN	Neg	Neg		Neg				Neg	Neg	Neg	Neg	Neg	Neg
MUESTREO	05/09/2021	Ovine	53	ES150010206507	Female	Mixed	01/01/2021	8.2	Lamb	Neg		Neg	0.086	Neg	Neg						Neg	Neg	NNN	Neg	Neg		Neg				Neg	Neg	Neg	Neg	Neg	Neg
RESTO	29/05/2022	Ovine	319	ES150010206508	Female	Mixed	01/01/2021	17.1	Lamb	Neg		Neg	0.058	Neg	Neg
RESTO	30/05/2022	Ovine	320	ES150010206509	Female	Mixed	01/01/2021	17.1	Lamb	Neg		Neg	0.059	Neg	Neg
RESTO	31/05/2022	Ovine	321	ES150010206510	Female	Mixed	01/01/2021	17.2	Lamb	Neg		Neg	0.054	Neg	Neg
RESTO	01/06/2022	Ovine	322	ES150010206511	Female	Mixed	01/01/2021	17.2	Lamb	Neg		Neg	0.068	Neg	Neg
RESTO	02/06/2022	Ovine	323	ES150010206512	Female	Mixed	01/01/2021	17.2	Lamb	Neg		Neg	0.05	Neg	Neg
RESTO	03/06/2022	Ovine	324	ES150010206513	Female	Mixed	01/01/2021	17.3	Lamb	Neg		Neg	0.058	Neg	Neg
RESTO	04/06/2022	Ovine	325	ES150010206514	Female	Mixed	01/01/2021	17.3	Lamb	Neg		Neg	0.047	Neg	Neg
RESTO	05/06/2022	Ovine	326	ES150010206515	Female	Mixed	01/01/2021	17.3	Lamb	Neg		Neg	0.117	Neg	Neg
RESTO	06/06/2022	Ovine	327	ES150010206516	Female	Mixed	01/01/2021	17.4	Lamb	Neg		Neg	0.081	Neg	Neg
RESTO	07/06/2022	Ovine	328	ES150010206517	Female	Mixed	01/01/2021	17.4	Lamb	Neg		Neg	0.115	Neg	Neg
RESTO	08/06/2022	Ovine	329	ES150010206518	Female	Mixed	01/01/2021	17.4	Lamb	Neg		Neg	0.116	Neg	Neg
RESTO	09/06/2022	Ovine	330	ES150010206519	Female	Mixed	01/01/2021	17.5	Lamb	Neg		Neg	0.071	Neg	Neg
RESTO	10/06/2022	Ovine	331	ES150010206520	Female	Mixed	01/01/2021	17.5	Lamb	Neg		Neg	0.064	Neg	Neg
RESTO	11/06/2022	Ovine	332	ES150010206521	Female	Mixed	01/01/2021	17.5	Lamb	Neg		Neg	0.119	Neg	Neg
MUESTREO	30/08/2021	Ovine	47	ES150010206522	Female	Mixed	01/01/2021	8	Lamb	Neg		Neg	0.077	Neg	Neg						Neg	Neg	NNN	Neg	Neg		Neg				Neg	Neg	Neg	Neg	Neg	Neg
RESTO	12/06/2022	Ovine	333	ES150010206523	Female	Mixed	01/01/2021	17.6	Lamb	Neg		Neg	0.075	Neg	Neg
RESTO	13/06/2022	Ovine	334	ES150010206524	Female	Mixed	01/01/2021	17.6	Lamb	Neg		Neg	0.099	Neg	Neg
RESTO	14/06/2022	Ovine	335	ES150010206525	Female	Mixed	01/01/2021	17.6	Lamb	Neg		Neg	0.351	Neg	Neg
RESTO	15/06/2022	Ovine	336	ES150010206526	Female	Mixed	01/01/2021	17.7	Lamb	Neg		Neg	0.061	Neg	Neg
RESTO	16/06/2022	Ovine	337	ES150010206527	Female	Mixed	01/01/2021	17.7	Lamb	Neg		Neg	0.075	Neg	Neg
RESTO	17/06/2022	Ovine	338	ES150010206528	Female	Mixed	01/01/2021	17.7	Lamb	Neg		Neg	0.061	Neg	Neg
RESTO	18/06/2022	Ovine	339	ES150010206529	Female	Mixed	01/01/2021	17.8	Lamb	Neg		Neg	0.072	Neg	Neg
RESTO	19/06/2022	Ovine	340	ES150010206530	Female	Mixed	01/01/2021	17.8	Lamb	Neg		Neg	0.119	Neg	Neg
RESTO	20/06/2022	Ovine	341	ES150010206531	Female	Mixed	01/01/2021	17.8	Lamb	Neg		Neg	0.074	Neg	Neg
RESTO	21/06/2022	Ovine	342	ES150010206532	Female	Mixed	01/01/2021	17.9	Lamb	Neg		Neg	0.057	Neg	Neg
RESTO	22/06/2022	Ovine	343	ES150010206533	Female	Mixed	01/01/2021	17.9	Lamb	Neg		Neg	0.059	Neg	Neg
MUESTREO	28/08/2021	Ovine	45	ES150010206534	Female	Mixed	01/01/2021	8	Lamb	Neg		Neg	0.09	Neg	Neg						Neg	Neg	NNN	Neg	Neg		Neg				Neg	Neg	Neg	Neg	Neg	Neg
RESTO	23/06/2022	Ovine	344	ES160000213322	Female	Mixed	20/12/2015	79.2	EweRam	Neg	0.078	Neg	0.202	Neg	Neg
RESTO	24/06/2022	Ovine	345	ES160000213323	Female	Mixed	20/12/2015	79.3	EweRam	Neg	0.223	Neg	0.243	Neg	Neg
RESTO	25/06/2022	Ovine	346	ES160000234791	Female	Mixed	20/12/2015	79.3	EweRam	Neg	0.112	Neg	0.195	Neg	Neg
RESTO	26/06/2022	Ovine	347	ES160000244726	Female	Chamarita	15/12/2015	79.5	EweRam	Neg	0.059	Neg	0.048	Neg	Neg
RESTO	27/06/2022	Ovine	348	ES160000244727	Female	Chamarita	15/12/2015	79.5	EweRam	Neg	0.074	Neg	0.958	+	+
RESTO	28/06/2022	Ovine	349	ES160000244728	Female	Chamarita	15/12/2015	79.6	EweRam	Neg	0.077	Neg	1.791	+	+
RESTO	29/06/2022	Ovine	350	ES160000244734	Female	Chamarita	20/12/2016	67.2	EweRam	Neg	0.083	Neg	0.775	+	+
RESTO	30/06/2022	Ovine	351	ES160000244736	Female	Chamarita	20/12/2016	67.3	EweRam	Neg	0.106	Neg	0.161	Neg	Neg
RESTO	01/07/2022	Ovine	352	ES160000244737	Female	Chamarita	20/12/2016	67.3	EweRam	Neg	0.062	Neg	0.076	Neg	Neg
CABRAS	23/09/2021	Caprine	71	ES160000272667						Neg			0.073								Neg	Neg	NNN	Neg	Neg		Neg				Neg	Neg	Neg	Neg	Neg	Neg
CABRAS	08/10/2021	Caprine	86	ES160000345306						Neg			0.157								Neg	Neg	NNN	Neg	Neg		Neg				Neg	Neg	Neg	Neg	Neg	Neg
CABRAS	12/10/2021	Caprine	90	ES160000345307						Neg			0.117								Neg	Neg	NNN	Neg	Neg		Neg				Neg	Neg	Neg	Neg	Neg	Neg
CABRAS	27/09/2021	Caprine	75	ES160000345308						Neg			0.274								Neg	Neg	NNN	Neg	Neg		Neg				Neg	Neg	Neg	Neg	Neg	Neg
CABRAS	18/09/2021	Caprine		ES160000345310						Neg			0.123								Neg	Neg	NNN	Neg	Neg		Neg				Neg	Neg	Neg	Neg	Neg	Neg
[truncated: 5 more columns]
